# Supplementary material for: Is Aquatic Life Correlated with an Increased Hematocrit in Snakes?
Source: PLoS One. 2011 Feb 16;6(2):e17077. doi: 10.1371/journal.pone.0017077 (PMC3040194; doi:10.1371/journal.pone.0017077)
Supplement: Appendix S1 — Online_Appendix_S1.xls. Data file in Excel file format with species code (PDICode) in column 1. Column 2 is the left to right order of taxa in our phylogenetic tree (Figure 1, see Online Appendix S2 and S3). Clade and Habitat are the classifications used in our analysis. Hct is percentage of hermatocrit per unit volume blood and Source indicates the source of our data (see Excel sheet Source for complete references). (XLS) [file pone.0017077.s001.xls]

## Sheet: Master File
PDICode	PDIOrder	SciName	Clade	Habitat	Hct	Source
e9	1	Platyceps florulentus	Colubrinae	Terrestrial	26	Khalil, F., and Abdel-Messeih, G. 1963. Tissue constituents of reptiels in relation to their mode of life III. Nitrogen content and serum proteins. Comp. Biochem. Physiol. 9: 75-79.
d1	2	Hierophis viridiflavus	Colubrinae	Terrestrial	31.4	Our own unpublished data
h6	3	Boiga irregularis	Colubrinae	Terrestrial	26	Lamirande, E. W., A. D. Bratthauer, D. C. Fischer, and D. K. Nichols. 1999. Reference hematologic and plasma chemistry values of brown tree snakes (Boiga irregularis). Journal of Zoo and Wildlife Medicine 30:516-520.
c1	4	Coluber constrictor	Colubrinae	Terrestrial	26.4	Hutton, K.E., 1958. The blood chemistry of terrestrial and aquatic snakes. J. Cell. Comp. Physiol. 52: 319-328
g3	5	Masticophis flagellum	Colubrinae	Terrestrial	30	Pough, F.H. 1979. Summary of oxygen transport characteristics of reptilian blood. Smithsonian Herpetological Information Service. No. 45. National Museum of Natural History, Washington D.C.
f8	6	Zamenis longissimus	Colubrinae	Terrestrial	28	Our own unpublished data
d5	7	Lampropeltis getulus	Colubrinae	Terrestrial	22	Hutton, K.E., 1958. The blood chemistry of terrestrial and aquatic snakes. J. Cell. Comp. Physiol. 52: 319-328, but see Dessaur, 1970 for additional sources.
z2	8	Pituophis catenifer affinis	Colubrinae	Terrestrial	24	Greenwald, O.E. 1971. The effect of temperature on the oxygenation of gopher-snake blood. Comp. Biochem. Physiol. 40A: 865-870
h4	9	Pituophis catenifer	Colubrinae	Terrestrial	25	Mader, D. M., C. C. Horvath, and J. Paul-Murphy. 1985. The hematocrit and serum profile of the gopher snake (Pituophis melanoleucas catenifer). The Journal of Zoo Animal Medicine 16:139-140.
z3	10	Pituophis catenifer annectens	Colubrinae	Terrestrial	29.5	Thorson, T.B. 1968. Body fluid partitioning in Reptilia. Copeia 1968: 592-601
g2	11	Pantherophis guttata	Colubrinae	Terrestrial	33	Pough, F.H. 1979. Summary of oxygen transport characteristics of reptilian blood. Smithsonian Herpetological Information Service. No. 45. National Museum of Natural History, Washington D.C.
c6	12	Pantherophis obsoleta	Colubrinae	Terrestrial	31.6	Baeyens, D. A., M. W. Patterson, and C. T. McAllister. 1980. A comparative physiological study of diving in three species of Nerodia and Elaphe obsoleta Journal of Herpetology 14:65-70; Lillywhite HB and Smits AW. 1984. Lability of blood volume in snakes and its relation to activity and hypertension. J. Exp. Biol. 110: 267-274
c9	13	Heterodon platyrhinos	Colubrinae	Terrestrial	18.7	Wintrobe, M. M. 1933. Variations in the size and hemoglobin content of erythrocytes in the blood of various vertebrates. Folia Haematologica 29:1-22.
h5	14	Xenocrhophis piscator	Natricinae	Semi-aquatic	25.6	Thapliyal, J. P., and R. J. Kaur. 1976. Effect of thyroidectomy, l-Thyroxine and temperature on hemopoiesis in the Chequered water snake, Natrix piscator. General and Comparative Endocrinology 30:182-188.
e3	15	Natrix natrix	Natricinae	Semi-aquatic	30.825	Our own unpublished data; Munday, K.A., and Blane, G.F. 1961. Cold stress of the mammal, bird and reptile. Comp. Biochem. Physiol. 2: 8-21; Seniów, A. 1963. Paper electrophoresis of serum proteins of the grass-snake, Natrix natrix (L.). Comp. Biochem. Physiol. 9: 137-149; Wojtaszek, J. S. 1991. Haematology of the grass snake, Natrix natrix natrix L. Comp. Biochem. Physiol 100A:805-812.
e4	16	Natrix tessellata	Natricinae	Semi-aquatic	24.2	Our own unpublished data; Khalil, F., and Abdel-Messeih, G. 1962. Tissue constituents of reptiels in relation to their mode of life I. Water content. Comp. Biochem. Physiol. 5: 327-330. ; Khalil, F., and Abdel-Messeih, G. 1963. Tissue constituents of reptiels in relation to their mode of life III. Nitrogen content and serum proteins. Comp. Biochem. Physiol. 9: 75-79.
e2	17	Natrix maura	Natricinae	Semi-aquatic	32	Our own unpublished data
f3	18	Thamnophis elegans	Natricinae	Semi-aquatic	25	Dessaur, unpublished, 1952, from Dessauer HC. 1970. Blood chemistry of reptiles: physiological and evolutionary aspects. In Biology of the reptilia (C Gans Ed), Morphology C, 1-72; Dessauer, H.C., Fox, W., and Gilbert, N.L., 1956. Plasma calcium, magnesium and protein of viviparous colubrid snakes during estrous cycle. Proc. Soc. exp. Biol. Med. 92: 299-301.
f4	19	Thamnophis sauritus	Natricinae	Semi-aquatic	30	Dessaur, unpublished, 1952, from Dessauer HC. 1970. Blood chemistry of reptiles: physiological and evolutionary aspects. In Biology of the reptilia (C Gans Ed), Morphology C, 1-72; Dessauer, H.C., Fox, W., and Gilbert, N.L., 1956. Plasma calcium, magnesium and protein of viviparous colubrid snakes during estrous cycle. Proc. Soc. exp. Biol. Med. 92: 299-301.
f5	20	Thamnophis sirtalis	Natricinae	Semi-aquatic	30.33	Birchard G.F., Black, C.P., Schuett, G.W., and Black V. 1984. Influence of pregnancy on oxygen consumption, heart rate and hematology in the garter snake: Implications for the "cost of reproduction" in live bearing reptiles. Comp Biochem Physiol A 77:519-523. See also, Dessauer 1970 and sources therein
h2	21	Nerodia rhombifer	Natricinae	Semi-aquatic	26.89	S. Secor, unpublished data
h1	22	Nerodia erythrogaster	Natricinae	Semi-aquatic	28.8	Baeyens, D. A., M. W. Patterson, and C. T. McAllister. 1980. A comparative physiological study of diving in three species of Nerodia and Elaphe obsoleta Journal of Herpetology 14:65-70.
g4	23	Nerodia fasciata	Natricinae	Semi-aquatic	39	Baeyens, D. A., M. W. Patterson, and C. T. McAllister. 1980. A comparative physiological study of diving in three species of Nerodia and Elaphe obsoleta Journal of Herpetology 14:65-70. see also Hutton, K.E. 1958. The blood chemistry of terrestrial and aquatic snakes. J. Cell. Comp. Physiol. 52:319-328
e5	24	Nerodia sipedon	Natricinae	Semi-aquatic	30.89	Wasser, J.S. 1990. Seasonal variations in plasma and tissue chemistry in water snakes, Nerodia sipedon. Copeia, 1990: 2, pp 399-408; See also Wintrobe, M. M. 1933. Variations in the size and hemoglobin content of erythrocytes in the blood of various vertebrates. Folia Haematologica 29:1-22. Value of 35.5
g6	25	Naja naja	Elapidae	Terrestrial	23.8	Nair, S.G. 1955. The oxyphoric capacity of the blood of some reptiles and mammals. J. Anim. Morphol. Physiol. 1(2): 48-54.
e6	26	Notechis scutatus	Elapidae	Semi-aquatic	21	Board P.G., Roberts, J. and Shine R. (1977). Studies of blood of Australian elapid snakes. I. Morphology and composition. Comp. Biochem. Physiol. 56B. 353-356.
b1	27	Austrelaps superbus	Elapidae	Semi-aquatic	25.1	Board P.G., Roberts, J. and Shine R. (1977). Studies of blood of Australian elapid snakes. I. Morphology and composition. Comp. Biochem. Physiol. 56B. 353-356.
a1	28	Acalyptophis peronii	Elapidae	Marine	32.6	Heatwole, H., and W. A. Dunson. 1987. Hematological parameters of some marine snakes. J. Exp. Mar. Biol. Ecol. 113:289-300.
d3	29	Hydrophis cyanicinctus	Elapidae	Marine	32.2	Nair, S.G. 1955. The oxyphoric capacity of the blood of some reptiles and mammals. J. Anim. Morphol. Physiol. Vol. 2: 48-54.
d2	30	Hydrophis coggeri	Elapidae	Marine	32.0333	Heatwole, H., and W. A. Dunson. 1987. Hematological parameters of some marine snakes. J. Exp. Mar. Biol. Ecol. 113:289-300.
z1	31	Hydrophis semperi	Elapidae	Marine	38.2	Heatwole, H., and W. A. Dunson. 1987. Hematological parameters of some marine snakes. J. Exp. Mar. Biol. Ecol. 113:289-300.
d7	32	Lapemis hardwickii	Elapidae	Marine	31.6	Heatwole, H., and W. A. Dunson. 1987. Hematological parameters of some marine snakes. J. Exp. Mar. Biol. Ecol. 113:289-300.
e7	33	Pelamis platurus	Elapidae	Marine	26.55	Pough, F.H, and H.B. Lillywhite. 1984. Blood volume and blood oxygen capacity of sea snakes. Physiol. Zool. 24: 313-320; Heatwole, H., and W. A. Dunson. 1987. Hematological parameters of some marine snakes. J. Exp. Mar. Biol. Ecol. 113:289-300.
a9	34	Astrotia stokesii	Elapidae	Marine	35.7	Heatwole, H., and W. A. Dunson. 1987. Hematological parameters of some marine snakes. J. Exp. Mar. Biol. Ecol. 113:289-300.
d4	35	Hydrophis elegans	Elapidae	Marine	33.7	Heatwole, H., and W. A. Dunson. 1987. Hematological parameters of some marine snakes. J. Exp. Mar. Biol. Ecol. 113:289-300.
a8	36	Aipysurus laevis	Elapidae	Marine	33.1	Pough, F.H, and H.B. Lillywhite. 1984. Blood volume and blood oxygen capacity of sea snakes. Physiol. Zool. 24: 313-320;Heatwole, H., and W. A. Dunson. 1987. Hematological parameters of some marine snakes. J. Exp. Mar. Biol. Ecol. 113:289-300.
a7	37	Aipysurus foliosquamata	Elapidae	Marine	35.3	Heatwole, H., and W. A. Dunson. 1987. Hematological parameters of some marine snakes. J. Exp. Mar. Biol. Ecol. 113:289-300.
a6	38	Aipysurus duboisii	Elapidae	Marine	35.8	Heatwole, H., and W. A. Dunson. 1987. Hematological parameters of some marine snakes. J. Exp. Mar. Biol. Ecol. 113:289-300.
a5	39	Aipysurus apraefrontalis	Elapidae	Marine	28.3	Heatwole, H., and W. A. Dunson. 1987. Hematological parameters of some marine snakes. J. Exp. Mar. Biol. Ecol. 113:289-300.
c7	40	Emydocephalus annulatus	Elapidae	Marine	29.8	Heatwole, H., and W. A. Dunson. 1987. Hematological parameters of some marine snakes. J. Exp. Mar. Biol. Ecol. 113:289-300.
f2	41	Pseudonaja nuchalis	Elapidae	Terrestrial	24.4	Board P.G., Roberts, J. and Shine R. (1977). Studies of blood of Australian elapid snakes. I. Morphology and composition. Comp. Biochem. Physiol. 56B. 353-356.
f1	42	Pseudechis porphyriacus	Elapidae	Terrestrial	28.75	Board P.G., Roberts, J. and Shine R. (1977). Studies of blood of Australian elapid snakes. I. Morphology and composition. Comp. Biochem. Physiol. 56B. 353-356.; Seymour, R.S. 1976. Blood respiratory properties in a sea snake and a land snake. Aust. J. Zool. 24: 313-320.
d8	43	Laticauda colubrina	Elapidae	Marine	29.6667	Pough, F.H, and H.B. Lillywhite. 1984. Blood volume and blood oxygen capacity of sea snakes. Physiol. Zool. 24: 313-320 & Feder, M.E. 1980. Blood oxygen stores in the file snake, Acrochordus granulatus, and in other marine snakes. Physiol. Zool. 53(4): 394-401. & Seymour, R.S. 1976. Blood respiratory properties in a sea snake and a land snake. Aust. J. Zool. 24: 313-320.
e1	44	Laticauda saintgironsi	Elapidae	Marine	23.5	Our own unpublished data
d9	45	Laticauda laticaudata	Elapidae	Marine	22.3	Our own unpublished data
b9	46	Cerberus rynchops	Homalopsidae	Marine	32.2	Feder, M. E. 1980. Blood oxygen stores in the file snake, Acrochordus granulatus, and in other marine snakes. Physiol. Zool. 53:394-401.
f6	47	Trimeresurus albolabris	Viperidae	Terrestrial	25.3	Our own unpublished data
a3	48	Agkistrodon contortrix	Viperidae	Terrestrial	28	Dessaur, unpublished, 1952, from Dessauer HC. 1970. Blood chemistry of reptiles: physiological and evolutionary aspects. In Biology of the reptilia (C Gans Ed), Morphology C, 1-72
a4	49	Agkistrodon piscivorus	Viperidae	Semi-aquatic	19	Dessauer 1970 Biology of the reptilia 3:1-72 (Morphology C)
b4	50	Bothrops alternatus	Viperidae	Terrestrial	20.85	Troiano, J.C., Vidal, J.C., Gould, E.F., Heker, J., Gould, J., Vogt, A.U., Simoncini, C., Amantini, E., and De Roodt, A. 2000. Hematological values of some Bothrops species (Ophidia-Crotalidae) in captivity. Journal of Venomous Animals and Toxins. 6: 194-204
b5	51	Bothrops jararacussus	Viperidae	Terrestrial	21.89	Troiano, J.C., Vidal, J.C., Gould, E.F., Heker, J., Gould, J., Vogt, A.U., Simoncini, C., Amantini, E., and De Roodt, A. 2000. Hematological values of some Bothrops species (Ophidia-Crotalidae) in captivity. Journal of Venomous Animals and Toxins. 6: 194-204
b8	52	Bothrops neuwiedi diporus	Viperidae	Terrestrial	22.78	Troiano, J.C., Vidal, J.C., Gould, E.F., Heker, J., Gould, J., Vogt, A.U., Simoncini, C., Amantini, E., and De Roodt, A. 2000. Hematological values of some Bothrops species (Ophidia-Crotalidae) in captivity. Journal of Venomous Animals and Toxins. 6: 194-204
b7	53	Bothrops moojeni	Viperidae	Terrestrial	22.38	Troiano, J.C., Vidal, J.C., Gould, E.F., Heker, J., Gould, J., Vogt, A.U., Simoncini, C., Amantini, E., and De Roodt, A. 2000. Hematological values of some Bothrops species (Ophidia-Crotalidae) in captivity. Journal of Venomous Animals and Toxins. 6: 194-204
b6	54	Bothrops leucurus	Viperidae	Terrestrial	22.7	Grego, K.F., Alves, J.A.S., Albuquerque, Rameh de L.C., and Fernandes, W. 2006. Hematological references for wild recently-caught white-tailed lancehead (Bothrops leucurus). Arq. Bras. Med. Vet. Zootec. 58 (6): 1240-1243.
c2	55	Crotalus atrox	Viperidae	Terrestrial	31.9	Parker and McCoy. 1977. Some blood values of the western diamond-back rattlesnake (Crotalus atrox) from South Texas. Journal of Wildlife Diseases 13:269-272
c5	56	Crotalus viridis	Viperidae	Terrestrial	21.5	Lillywhite, H.B., and Smits, AW. 1984. Lability of blood volume in snakes and its relation to activity and hypertension. J. Exp. Biol. 110: 267-274.
c3	57	Crotalus cerastes	Viperidae	Terrestrial	28.6	MacMahon, J.A., and Hamer, A.H. 1975. Hematology of the sidewinder (Crotalus cerastes). Comp. Biochem. Physiol. 51A: 53-58
b2	58	Bitis arietans	Viperidae	Terrestrial	22.4	Otis, V.S. 1973. Hematological and serum chemistry parameters of the African puff adder, Bitis arientans. Herpetologica. 29: 110-116; Hattingh, J., and Willemse, G.T. 1976. Haematological observations on the puff adder, Bitis arietans (Ophidia: Viperidae). Herpetologica. 32: 245-247.
g7	59	Daboia russelii	Viperidae	Terrestrial	22.2	Nair, S.G. 1955. The oxyphoric capacity of the blood of some reptiles and mammals. J. Anim. Morphol. Physiol. 1(2): 48-54.
f7	60	Vipera aspis	Viperidae	Terrestrial	32.9	Our own unpublished data
f9	61	Acrochordus javanicus	Acrochordidae	Aquatic	21	Johansen, K. and Lenfant, C. 1972. A comparative approach to the adaptability of O2-Hb affinity. Pages 750-780 in Oxygen Affinity of Hemoglobin and Red Cell Acid-Base Status (M. Rorth and P. Astrup, eds.). Alfred Benzon Symp., 1971. Munksgaard, Copenhagen.
g9	62	Acrochordus arufurae	Acrochordidae	Aquatic	21.6	Seymour, R. S., G. P. Dobson, and J. Baldwin. 1981. Respiratory and cardiovascular physiology of the aquatic snake, Acrochordus arafurae. Journal of Comparative Physiology, B 144:215-227.
a2	63	Acrochordus granulatus	Acrochordidae	Marine	50.1	Lillywhite, H. B., A. W. Smits, and M. E. Feder. 1988. Body fluid volumes in the aquatic snake, Acrochordus granulatus. Journal of Herpetology 22:434-438.
g8	64	Python molurus bivitattus	Boidae	Terrestrial	21.9	Value from Secor pers. comm. (based on Secor, 2001)
g1	65	Eryx jaculus	Boidae	Terrestrial	25.4	Korzhuev, P.A., G.V. Kruglova, and A.N. Sviridova. 1957. Some ecological and physiological peculiarities of the reptiles. Zool. Zhur. 36: 246:259 (In Russian w/ English Summary)
h3	66	Eunectes murinus	Boidae	Semi-aquatic	24.1	Calle, P. P., J. Rivas, M. Muñoz, J. Thorbjarnarson, E. S. Dierenfeld, W. Holmstrom, W. E. Braselton, and W. B. Karesh. 1994. Health assessment of free-ranging anacondas (Eunectes murinus) in Venezuela. Journal of Zoo and Wildlife Medicine 25:53-62.
b3	67	Boa constrictor	Boidae	Terrestrial	29.3	Thorson, T.B. 1968. Body fluid partitioning in Reptilia. Copeia 1968: 592-601

## Sheet: Sources
Baeyens, D. A., Patterson, M. W. & McAllister, C. T. 1980 A comparative physiological study of diving in three species of Nerodia and Elaphe obsoleta. J. Herpetol. 14, 65-70.
Board, P. G., Roberts, J. & Shine, R. 1977 Studies of blood of Australian elapid snakes I. Morphology and composition. Comp. Biochem. Physiol. B 56, 353-356.
Birchard, G. F., Black, C. P., Schuett, G. W & Black, V. 1984 Influence of pregnancy on oxygen consumption, heart rate and hematology in the garter snake: implications for the “cost of reproduction” in live bearing reptiles. Comp. Biochem. Physiol. A 77, 519-523.
Calle, P. P., Rivas, J., Muñoz, M., Thorbjarnarson, J., Dierenfeld, E. S., Holmstrom, W., Braselton, W. E. & Karesh W. B. 1994 Health assessment of free-ranging anacondas (Eunectes murinus) in Venezuela. J. Zoo .Wild. Med. 25, 53-62.
Dessauer, H. C. 1970 Blood chemistry of reptiles: physiological and evolutionary aspects. In Biology of the Reptilia Morphology C (ed. C. Gans), pp. 1-72. New York: Academic Press.
Dessauer, H. C., Fox, W. & Gilbert, N. L. 1956 Plasma calcium, magnesium and protein of viviparous colubrid snakes during estrous cycle. Proc. Soc. Exp. Biol. Med. 92, 299-301
Feder, M. E. 1980 Blood-oxygen stores in the file snake, Acrochordus granulatus, and in other marine snakes. Physiol. Zool. 53, 394-401
Grego, K. F., Alves, J. A. S., Rameh de Albuquerque, L. C. & Fernandes, W. 2006 Hematological references for wild recently-caught white-tailed lancehead (Bothrops leucurus). Arq. Bras. Med. Vet. Zootec. 58, 1240-1243
Hattingh, J. & Willemse, G. T. 1976. Haematological observations on the puff adder, Bitis arietans (Ophidia: Viperidae). Herpetol. 32, 245-247
Heatwole, H. & Dunson, W. A. 1987 Hematological parameters of some marine snakes. J. Exp. Mar. Biol. Ecol. 113, 289-300
Hutton, K. E. 1958. The blood chemistry of terrestrial and aquatic snakes. J. Cell. Comp. Physiol. 52, 319-328
Johansen, K. & Lenfant, C. 1972 A comparative approach to the adaptability of O2-Hb affinity. In Oxygen Affinity of Hemoglobin and Red Cell Acid-Base Status (eds. M. Rorth & P. Astrup), pp. 750-780. Munksgaard, Copenhagen.
Khalil, F. & Abdel-Messeih, G. 1962 Tissue constituents of reptiles in relation to their mode of life I. Water content. Comp. Biochem. Physiol. 5, 327-330
Khalil, F. & Abdel-Messeih, G. 1963 Tissue constituents of reptiles in relation to their mode of life III. Nitrogen content and serum proteins. Comp. Biochem. Physiol. 9, 75-79.
Korzhuev, P. A., Kruglova, G. V. & Sviridova, A.N. 1957 Some ecological and physiological peculiarities of the reptiles. Zool. Zhur. 36, 246:259.
Lamirande, E. W., Bratthauer, A. D., Fischer, D. C. & Nichols, D. K. 1999 Reference hematologic and plasma chemistry values of brown tree snakes (Boiga irregularis). J. Zoo Wild. Med. 30, 516-520.
Lillywhite, H. B. & Smits, A. W. 1984 Lability of blood volume in snakes and its relation to activity and hypertension. J. Exp. Biol. 110, 267-274
Lillywhite, H. B., Smits, A. W. & Feder M. E. 1988 Body fluid volumes in the aquatic snake, Acrochordus granulatus. J. Herpetol. 22, 434-438.
MacMahon, J. A. & Hamer, A. H. 1975 Hematology of the sidewinder (Crotalus cerastes). Comp. Biochem. Physiol. A 51, 53-54.
Mader, D. M., Horvath, C. C. & Paul-Murphy J. 1985 The hematocrit and serum profile of the gopher snake (Pituophis melanoleucas catenifer). J. Zoo Anim. Med. 16, 139-140.
Munday, K. A. & Blane, G. F. 1961 Cold stress of the mammal, bird and reptile. Comp. Biochem. Physiol. 2, 8-21
Nair, S. G. 1955 The oxyphoric capacity of the blood of some reptiles and mammals. J. Anim. Morphol. Physiol. 1, 48-54.
Otis, V. S. 1973 Hematological and serum chemistry parameters of the African puff adder, Bitis arietans. Herpetol. 29, 110-116
Parker, O. S. & McCoy, R. H. 1977 Some blood values of the western diamond-back rattlesnake (Crotalus atrox) from South Texas. J. Wild. Dis. 13, 269-272
Pough, F. H. 1979 Summary of oxygen transport characteristics of reptilian blood. Smith. Herp. Inform. Serv. 45, 1–18.
Pough, F. H. & Lillywhite, H. B. 1984 Blood volume and blood oxygen capacity of sea snakes. Physiol. Zool. 57, 32-39
Secor, S. M., Nagy, T. R., Johnston, K. E. & Tamura, T. 2001 Effect of feeding on circulating micronutrient concentrations in the Burmese python (Python molurus). Comp. Biochem. Physiol. A 129, 673-679.
Seymour, R. S. 1976 Blood respiratory properties in a sea snake and a land snake. Aust. J. Zool. 24, 313-320
Seymour, R. S., Dobson, G. P. & Baldwin, J. 1981 Respiratory and cardiovascular physiology of the aquatic snake, Acrochordus arafurae. J. Comp. Physiol. B 144, 215-227.
Thapliyal, J. P. & Kaur R. J. 1976 Effect of thyroidectomy, l-Thyroxine and temperature on hemopoiesis in the Chequered water snake, Natrix piscator. Gen. Comp. Endocrin. 30, 182-188.
Thorson, T. B. 1968 Body fluid partitioning in Reptilia. Copeia 1968, 592-601
Troiano, J. C., Vidal, J. C., Gould, E. F., Heker, J., Gould, J., Vogt, A. U., Simoncini, C., Amantini, E. & De Roodt, A. 2000 Hematological values of some Bothrops species (Ophidia - Crotalidae) in captivity. J. Venom. Anim. Tox. 6, 194-204
Wasser, J. S. 1990 Seasonal variations in plasma and tissue chemistry in water snakes, Nerodia sipedon. Copeia 1990, 399-408
Wintrobe, M. M. 1933 Variations in the size and hemoglobin content of erythrocytes in the blood of various vertebrates. Folia Haematol. 29, 1-22.
Wojtaszek, J. S. 1991 Haematology of the grass snake, Natrix natrix natrix L. Comp. Biochem. Physiol A 100, 805-812.
