# Supplementary material for: Is Aquatic Life Correlated with an Increased Hematocrit in Snakes?
Source: PLoS One. 2011 Feb 16;6(2):e17077. doi: 10.1371/journal.pone.0017077 (PMC3040194; doi:10.1371/journal.pone.0017077)
Supplement: Appendix S3 — File of Phylogenetic tree. This file (Hct67P_2.phy) of the phylogenetic tree (described in Online Appendix S2, and shown in Figure 1) was produced in Mesquite (Version 2.72 Maddison and Maddison, 2006; http://mesquiteproject.org). It is in the Newick Standard File Format. (PHY) [file pone.0017077.s003.phy]

((((((((('e9_Platyceps florulentus':1.0,'d1_Hierophis viridiflavus':1.0):6.0,('h6_Boiga irregularis':6.0,(('c1_Coluber constrictor':1.0,'g3_Masticophis flagellum':1.0):4.0,('f8_Zamenis longissimus':4.0,('d5_Lampropeltis getulus':3.0,(('h4_Pituophis catenifer':1.0,'z2_Pituophis catenifer affinis':1.0,'z3_Pituophis catenifer annectens':1.0):1.0,('g2_Pantherophis guttata':1.0,'c6_Pantherophis obsoleta':1.0):1.0):1.0):1.0):1.0):1.0):1.0):1.0,'c9_Heterodon platyrhinos':8.0):1.0,('h5_Xenocrhophis piscator':6.0,((('e3_Natrix natrix':1.0,'e4_Natrix tessellata':1.0):1.0,'e2_Natrix maura':2.0):3.0,(('f3_Thamnophis elegans':2.0,('f4_Thamnophis sauritus':1.0,f5Thamnophis_sirtalis:1.0):1.0):2.0,('h2_Nerodia rhombifer':3.0,('h1_Nerodia erythrogaster':2.0,('g4_Nerodia fasciata':1.0,'e5_Nerodia sipedon':1.0):1.0):1.0):1.0):1.0):1.0):3.0):4.0,('g6_Naja naja':12.0,((((('e6_Notechis scutatus':1.0,'b1_Austrelaps superbus':1.0):7.0,((((('a1_Acalyptophis peronii':3.0,(('d3_Hydrophis cyanocinctus':1.0,'d2_Hydrophis coggeri':1.0):1.0,'z1_Hydrophis semperi':2.0):1.0):1.0,('d7_Lapemis hardwicki':1.0,'e7_Pelamis platurus':1.0):3.0):1.0,'a9_Astrotia stokesii':5.0):1.0,'d4_Hydrophis elegans':6.0):1.0,((('a8_Aipysurus laevis':1.0,'a7_Aipysurus foliosquamata':1.0):1.0,('a6_Aipysurus duboisi':1.0,'a5_Aipysurus apreafrontalis':1.0):1.0):1.0,'c7_Emydocephalus annulatus':3.0):4.0):1.0):1.0,'f2_Pseudonaja nuchalis':9.0):1.0,'f1_Pseudechis porphyriacus':10.0):1.0,(('d8_Laticauda colubrina':1.0,'e1_Laticauda saintgironsi':1.0):1.0,'d9_Laticauda laticaudata':2.0):9.0):1.0):1.0):1.0,'b9_Cerberus rynchops':14.0):1.0,(('f6_Trimeresurus albolabris':6.0,(('a3_Agkistrodon contortrix':1.0,'a4_Agkistrodon piscivorus':1.0):4.0,((('b4_Bothrops alternatus':1.0,'b5_Bothrops jararacussus':1.0):2.0,('b8_Bothrops neuwiedi':2.0,('b7_Bothrops moojeni':1.0,'b6_Bothrops leucurus':1.0):1.0):1.0):1.0,(('c2_Crotalus atrox':1.0,'c5_Crotalus viridis':1.0):1.0,'c3_Crotalus cerastes':2.0):2.0):1.0):1.0):1.0,('b2_Bitis arietans':2.0,('g7_Daboia russelii':1.0,'f7_Vipera aspis':1.0):1.0):5.0):8.0):1.0,(('f9_Acrochordus javanicus':1.0,'g9_Acrochordus arufurae':1.0):1.0,'a2_Acrochordus granulatus':2.0):14.0):1.0,('g8_Python molurus bivitattus':3.0,('g1_Eryx jaculus':2.0,('h3_Eunectus murinus':1.0,'b3_Boa constrictor':1.0):1.0):1.0):14.0):2.0;
